# Supplementary material for: Application of Spruce Bark Biochar Minimizes Nitrogen and Carbon Leaching from an Eastern Newfoundland Podzolic Soil
Source: Plants (Basel). 2025 Dec 3;14(23):3687. doi: 10.3390/plants14233687 (PMC12694051; doi:10.3390/plants14233687)
Supplement: Supplementary file 1 [file plants-14-03687-s001.zip]

Archive with 1 entries (1 files):
- plants-3992618-supplementary.pdf
